# Supplementary material for: Isolation and Functional Characterization of a Green-Tissue Promoter in Japonica Rice (Oryza sativa subsp. Japonica)
Source: Biology (Basel). 2022 Jul 22;11(8):1092. doi: 10.3390/biology11081092 (PMC9332004; doi:10.3390/biology11081092)
Supplement: Supplementary file 1 [file biology-11-01092-s001.zip]

Archive with 2 entries (2 files):
- Supplementary information.pdf
- Table S1.pdf
